# Supplementary material for: Unexplored viral diversity in Siberian cranes and wild geese: metagenomic insights from a global wintering haven
Source: mSystems. 2025 Aug 28;10(9):e00756-25. doi: 10.1128/msystems.00756-25 (PMC12456024; doi:10.1128/msystems.00756-25)
Supplement: Table S1 — The P-dist of the four newly identified astroviriuses. [file msystems.00756-25-s0006.csv]

	AF206663 Avastrovirus 3	AstroCrane67	AstroCrane81	AstroGoose87	AstroGoose94	FJ890351 Mamastrovirus 11	FJ919225 Duck astrovirus 1	FM213330 Astrovirus	JN582320 Chicken astrovirus	JN582318 Chicken astrovirus	KM017741Feline astrovirus D1	KY855442 Marmot astrovirus 6	MG846418 Chicken_astrovirus	MW588062 Mute_swan_avastrovius_1	MW588064_Mute_swan_avastrovius_2	MW784086_Xinjiang_avastrovirus	MW784097_Henan_avastrovirus	NC002470 Turkey_astrovirus	NC004579_Mink_astrovirus	OM469240_Avastrovirus_sp	OR286520 Chicken_astrovirus	OR359215 Chicken_astrovirus	OR902760 Duck_astrovirus	OR924092 Duck_astrovirus	OR902759 Duck_astrovirus	PP711883 Aethomys_rat_astrovirus	Y15936_Avastrovirus_1
AstroCrane67	0.59443631
AstroCrane81	0.601459854	0.456737589
AstroGoose87	0.605571848	0.624641834	0.650429799
AstroGoose94	0.638554217	0.625	0.627218935	0.611028316
FJ890351 Mamastrovirus 11	0.792846498	0.793557833	0.81085044	0.791666667	0.794251135
FJ919225 Duck astrovirus 1	0.334801762	0.591304348	0.6	0.592753623	0.632683658	0.801186944
FM213330 Astrovirus	0.814540059	0.802359882	0.811127379	0.788712012	0.784522003	0.755131965	0.798816568
JN582320 Chicken astrovirus	0.583210604	0.507267442	0.577200577	0.614060258	0.631024096	0.799707602	0.581632653	0.787481805
JN582318 Chicken astrovirus	0.580502216	0.508005822	0.567293777	0.608069164	0.629909366	0.794721408	0.577259475	0.79154519	0.042313117
KM017741Feline astrovirus D1	0.807976366	0.787572254	0.795683453	0.791193182	0.800595238	0.49566474	0.796486091	0.744186047	0.788712012	0.789550073
KY855442 Marmot astrovirus 6	0.777448071	0.788937409	0.787264834	0.796269727	0.798798799	0.774709302	0.785609398	0.705202312	0.7808418	0.784570597	0.784172662
MG846418 Chicken_astrovirus	0.577319588	0.50872093	0.56998557	0.614060258	0.628012048	0.793859649	0.584548105	0.788937409	0.040616247	0.035260931	0.788712012	0.776487663
MW588062 Mute_swan_avastrovius_1	0.589970502	0.558441558	0.423850575	0.633522727	0.61961367	0.804093567	0.576642336	0.816326531	0.567760342	0.569384836	0.794285714	0.795355588	0.569186876
MW588064_Mute_swan_avastrovius_2	0.568888889	0.574100719	0.378766141	0.666184971	0.595555556	0.802359882	0.582481752	0.812130178	0.581632653	0.575801749	0.791606368	0.799414349	0.580174927	0.429811867
MW784086_Xinjiang_avastrovirus	0.744038156	0.7109375	0.712732919	0.72392638	0.697965571	0.8078125	0.733755943	0.794952681	0.697492163	0.698587127	0.811145511	0.791601866	0.699059561	0.709627329	0.713836478
MW784097_Henan_avastrovirus	0.743221691	0.708722741	0.697347894	0.72519084	0.697347894	0.813664596	0.741679873	0.778301887	0.682316119	0.683962264	0.811437403	0.808709176	0.680751174	0.695652174	0.71875	0.290372671
NC002470 Turkey_astrovirus	0.617924528	0.578947368	0.580893683	0.628048781	0.624806202	0.775729647	0.609105181	0.790697674	0.584876543	0.580246914	0.768404908	0.793209877	0.581790124	0.570552147	0.582043344	0.605546995	0.616459627
NC004579_Mink_astrovirus	0.786666667	0.786026201	0.794759825	0.765714286	0.790104948	0.438218391	0.796460177	0.735080058	0.793304221	0.791848617	0.453637661	0.770562771	0.791848617	0.799132948	0.791788856	0.797191888	0.807153966	0.769230769
OM469240_Avastrovirus_sp	0.609329446	0.597122302	0.597421203	0.557142857	0.566568047	0.798245614	0.625	0.806122449	0.61230329	0.604017217	0.78111588	0.782608696	0.60944206	0.548022599	0.603746398	0.718944099	0.720062208	0.622119816	0.784057971
OR286520 Chicken_astrovirus	0.620087336	0.609195402	0.611747851	0.559370529	0.568047337	0.798245614	0.63425254	0.811953353	0.622317597	0.614060258	0.782546495	0.788405797	0.619456366	0.558073654	0.609510087	0.714285714	0.720496894	0.622119816	0.786956522	0.048882682
OR359215 Chicken_astrovirus	0.599125364	0.601438849	0.598853868	0.548571429	0.568047337	0.801169591	0.614825581	0.804664723	0.618025751	0.614060258	0.789699571	0.775362319	0.613733906	0.556497175	0.593659942	0.718944099	0.721617418	0.625192012	0.78115942	0.103064067	0.115921788
OR902760 Duck_astrovirus	0.598227474	0.607814761	0.627705628	0.157524613	0.599099099	0.779390421	0.581021898	0.77696793	0.601438849	0.589337176	0.783667622	0.787878788	0.598561151	0.635327635	0.654014599	0.722910217	0.712962963	0.606153846	0.765467626	0.537911302	0.545064378	0.530758226
OR924092 Duck_astrovirus	0.599704579	0.609261939	0.627705628	0.161744023	0.600600601	0.777939042	0.583941606	0.77696793	0.604316547	0.59221902	0.785100287	0.786435786	0.601438849	0.635327635	0.654014599	0.722910217	0.712962963	0.604615385	0.764028777	0.540772532	0.546494993	0.536480687	0.011157601
OR902759 Duck_astrovirus	0.598227474	0.607814761	0.627705628	0.156118144	0.599099099	0.777939042	0.581021898	0.77696793	0.601438849	0.589337176	0.783667622	0.786435786	0.598561151	0.633903134	0.654014599	0.722910217	0.712962963	0.604615385	0.764028777	0.537911302	0.545064378	0.530758226	0.0013947	0.009762901
PP711883 Aethomys_rat_astrovirus	0.799382716	0.812121212	0.813636364	0.796101949	0.817484663	0.765413534	0.817204301	0.737878788	0.8081571	0.80484115	0.78358209	0.63868066	0.80060423	0.824587706	0.806697108	0.820512821	0.814696486	0.812006319	0.767407407	0.809595202	0.809595202	0.806596702	0.792168675	0.793674699	0.792168675
Y15936_Avastrovirus_1	0.617924528	0.578947368	0.580893683	0.628048781	0.624806202	0.775729647	0.609105181	0.790697674	0.584876543	0.580246914	0.768404908	0.793209877	0.581790124	0.570552147	0.582043344	0.605546995	0.616459627	0	0.769230769	0.622119816	0.622119816	0.625192012	0.606153846	0.604615385	0.604615385	0.812006319
		Table S1	The p-dist of the four newly astroviriuses, sequences identified in this study are highlighted in red.
